# Supplementary material for: Pooled DNA sequencing to identify SNPs associated with a major QTL for bacterial wilt resistance in Italian ryegrass (Lolium multiflorum Lam.)
Source: Theor Appl Genet. 2018 Nov 30;132(4):947–58. doi: 10.1007/s00122-018-3250-z (PMC6449324; doi:10.1007/s00122-018-3250-z)
Supplement: Supplementary file 1 — Supplementary material 1 (XLSX 32 kb) [file 122_2018_3250_MOESM1_ESM.xlsx]

## Sheet: Tabelle1
							mapping to the Lp genome using GenomeZipper
Lm scaffold	SNP position	FST	reference allele	variant allelee	coverage by pool reads	Lp scaffold	LG	cM	Annotation
128300*	1261	0.947	A	G	21	scaffold_6266_ref0013116	4	60	NA
	1264	0.955	A	T	22
25165500	1141	1	C	G	21	scaffold_2663_ref0005252	4	40	AT4G38830	cysteine-rich RLK (RECEPTOR-like protein kinase) 26
	1143	1	G	C	22		7	57-61
28703361	2473	0.975	A	T	26	scaffold_12086_ref0039869	2	81	NA
	2474	0.975	A	C	27		6	51
	2476	0.976	G	A	27
39078885	1044	1	C	A	21	scaffold_1412_ref0024095	4	40	NA
	1045	1	G	A	21		7	51-54
	1071	0.974	C	T	20
39082126	2105	0.958	T	C	24	scaffold_2703_ref0027943	1	32, 33	AT3G04380	SET-domain containing protein lysine methyltransferase family protein
							2	79
							4	45
39085804*	263	0.962	A	T	21	scaffold_8721_ref0024403	4	66	NA
39085840	424	0.967	T	C	20	scaffold_1752_ref0026070	2	12	NA
	427	0.967	T	C	20
	458	0.964	C	T	20
	460	1	T	C	20
39086571	198	0.966	A	G	21	scaffold_10070_ref0005834	3	0	NA
	896	0.95	T	C	36
39086619	1662	0.968	G	T	31	scaffold_13042_ref0047121	no match		NA
39095039	2936	0.971	T	C	33	scaffold_722_ref0037574	3	40-41	NA
	3547	0.955	C	T	21
39097100	1078	0.967	T	C	20	scaffold_3261_ref0023031	1	36	NA
							3	31, 39, 41-42
39107756	422	0.974	G	A	38	scaffold_1361_ref0046531	2	93-94	NA
							3	39
							4	58-59
							6	53-54
39108876	4366	0.95	C	T	20	scaffold_30643_ref0007401	no match		NA
39111355	488	0.95	G	T	20	scaffold_682_ref0041621	2	73, 81	NA
							7	49,56
39116977	3263	1	C	T	21	scaffold_13246_ref0024383	4	45	NA
							7	49
39121226	3962	1	G	C	25	scaffold_12968_ref0027586	2	0, 90-91	AT3G04380	SET-domain containing protein lysine methyltransferase family protein
							4	52
							5	0-3
							6	62-63
39122545	711	0.958	A	G	24	scaffold_2184_ref0003184	3	28-29, 36, 53	NA
							4	50, 54-55
							6	44
39125908	7061	0.966	T	A	25	scaffold_11894_ref0002729	4	50	AT5G02710	unknown protein
							7	45-46	AT5G04520	Protein of unknown function DUF455
39138394	1921	0.959	G	A	49	scaffold_3765_ref0018792	3	40-41	NA
							4	47, 53-54
39141277	1199	0.955	A	T	22	scaffold_2496_ref0040382	1	9, 33	NA
							3	0,3-2
							4	51
39146510	170	0.964	T	A	28	scaffold_8662_ref0039157	3	61-63	NA
							4	47
39154927	1035	0.947	T	C	34	scaffold_595_ref0035134	5	26-27	NA
39158642	714	0.962	G	C	20	scaffold_4450_ref0035378	no match		NA
39159963	2262	0.972	T	C	21	scaffold_3156_ref0040227	1	32	NA
	2266	0.972	A	G	22		5	26
	3809	0.981	C	T	25
39162135	3447	0.957	T	G	23	scaffold_12284_ref0017784	4	37-38, 52	AT5G55120	galactose-1-phosphate guanylyltransferase (GDP)s
39164996	98	1	C	T	20	scaffold_4608_ref0042620	no match		NA
39171868	740	0.949	G	T	24	scaffold_4609_ref0042621	4	47	NA
							5	26
							7	52-53
39183414	931	0.955	G	A	29	scaffold_5419_ref0028236	4	51	NA
39185768	4317	0.966	C	T	29	scaffold_2154_ref0010415	4	51	NA
							5	11-13, 31-32
39186563*	1721	0.962	T	C	24	scaffold_11384_ref0008353	no match		NA
39190343	421	0.952	T	G	20	scaffold_15845_ref0044624	2	114-118	NA
							3	39, 50
39191311	5398	0.964	A	G	20	scaffold_4641_ref0019409	7	56, 63	NA
	5468	0.962	C	G	23
	5472	0.958	A	G	21
	6313	1	A	G	21
	6339	1	T	C	22
	6340	1	A	T	21
39194519	2594	0.956	T	C	20	scaffold_3802_ref0015217	4	45	NA
							5	27
							7	47, 50, 52
39198792	3885	0.95	G	T	40	scaffold_6605_ref0039579	no match		NA
	8524	0.962	C	G	26
	8790	0.967	C	T	27
39199572	2734	0.968	T	G	23	scaffold_8114_ref0033080	no match		NA
39199672	157	1	G	A	22	scaffold_503_ref0006335	4	52	NA
	160	1	G	A	21
39216159	422	0.962	G	A	26	scaffold_2450_ref0017009	4	60-61	NA
							5	26
39235576	1841	1	G	A	24	scaffold_2708_ref0027950	3	24-25	NA
							4	45, 52, 59
							5	0-3, 17-18, 24
39248692	489	0.97	T	C	33	scaffold_350_ref0027903	2	79	NA
							4	0-12, 27, 45
							6	0
							7	44-45, 61
39261852*	3744	0.957	G	A	23	scaffold_332_ref0015265	2	80	NA
							3	39
							7	47
39264569	832	0.949	A	G	27	scaffold_634_ref0045342	3	25-26, 41-42	NA
	979	1	G	A	27
39267192	1655	1	G	A	24	scaffold_19414_ref0026521	no match		NA
	1682	0.971	A	G	20
	1845	1	T	C	20
	1863	1	C	T	25
	1865	1	A	G	25
	1910	1	C	T	27
	1911	1	A	G	23
	1912	1	C	T	27
	1922	0.968	T	C	24
	1925	0.967	T	C	24
	1936	0.962	A	G	25
39268474	886	0.966	C	A	29	scaffold_3095_ref0011122	2	80	NA
	901	0.963	G	A	27		5	31-32
39269200	709	0.954	T	C	29	scaffold_1666_ref0005602	no match		NA
39272739	387	1	C	T	25	scaffold_9675_ref0013876	no match		AT3G06130	Heavy metal transport/detoxification superfamily protein
	389	1	T	C	25
39272853	504	1	A	G	20	scaffold_5343_ref0024729	2	73	NA
	516	0.976	T	G	22		3	60-61
							4	40, 51
39286726	2618	0.975	T	G	25	scaffold_7362_ref0020045	6	55	NA
	2632	0.964	A	G	28
	2642	1	T	C	21
	2647	1	C	T	21
39300127	312	1	A	G	25	scaffold_6095_ref0044989	no match		NA
39305411	2288	1	C	T	28	scaffold_2114_ref0018537	1	30	NA
39305688	1488	0.952	A	G	21	scaffold_2088_ref0014665	2	73	NA
							4	50, 51
39312216*	7496	0.95	A	C	30	scaffold_12063_ref0029073	4	52	AT5G47850	CRINKLY4 related 4
	8302	1	C	G	30
39313622	510	0.96	T	A	25	scaffold_17697_ref0012537	no match		NA
39321971*	5874	0.958	C	G	21	scaffold_745_ref0048287	4	50, 51	NA
39323124	1182	0.963	T	C	25	scaffold_10283_ref0029886	1	80-82	NA
	1374	1	A	G	35		3	41-42
	1390	1	G	A	41
39325333	2831	1	T	C	27	scaffold_2088_ref0014665	2	73	NA
	2847	1	C	T	28		4	50, 51
	3042	1	C	T	29
	3045	1	A	G	26
39325351	4300	1	G	A	22	scaffold_6981_ref0003087	1	31	AT5G49720	glycosyl hydrolase 9A1
							4	34, 51
39327902	4214	0.977	G	C	28	scaffold_3540_ref0025045	2	90	NA
							4	47, 49
							5	23
39335349	3153	0.955	T	C	44	scaffold_8833_ref0007475	no match		NA
39335901	1097	0.955	T	C	22	scaffold_2088_ref0014665	2	73	NA
							4	50, 51
39336730*	3920	0.955	T	C	21	scaffold_4637_ref0024911	4	47	AT1G72030	Acyl-CoA N-acyltransferases (NAT) superfamily protein
39343407	1239	0.95	C	G	20	scaffold_5259_ref0040141	4	40	NA
	1242	0.95	T	G	20
39343416	2435	1	C	T	20	scaffold_8666_ref0039153	1	13-17, 32	AT5G48380	BAK1-interacting receptor-like kinase 1
	2440	1	T	C	23		4	45
	2446	1	G	A	24
39346124	124	0.95	A	G	20	scaffold_6832_ref0001692	2	80	NA
39348994	1319	0.96	C	T	25	scaffold_6892_ref0036063	no match		NA
	1321	0.952	G	C	21
	1323	0.95	T	C	20
	215	1	T	G	29
39349556	2349	1	C	G	23	scaffold_441_ref0044603	2	73	NA	NA
							4	25-27, 45
							5	17.5
39351221	837	1	G	C	20	scaffold_2454_ref0017005	1	33	NA
	853	0.95	G	C	20		4	45, 55
	862	0.955	A	T	22		6	35-37
39355874	1277	0.972	C	T	35	scaffold_15627_ref0002179	no match		NA
	1296	0.971	C	T	30
39357736	2540	1	A	G	22	scaffold_3287_ref0010475	4	50, 62	NA
							7	50
39357737	1564	0.962	G	T	26	scaffold_3287_ref0010475	4	50, 62	NA
	1570	0.967	G	A	30		7	50
39362400	3333	1	G	A	22	scaffold_1244_ref0044124	1	30	NA
							2	79, 88
							4	82-84
							6	52
							7	0
39369100	2036	1	T	C	21	scaffold_561_ref0019017	2	85	NA
	2039	1	T	G	21		4	47, 51
	2048	1	T	G	22
39371210	4321	0.955	C	T	20	scaffold_2989_ref0039576	1	13-17	AT1G64960	ARM repeat superfamily protein
							4	45
39371446	1960	0.96	G	C	25	scaffold_3657_ref0023711	3	46	AT4G21710	DNA-directed RNA polymerase family protein
	1967	0.962	A	G	26		4	45
							7	49
39373787	2419	1	T	C	21	scaffold_7267_ref0030141	3	33-34	NA
	2427	1	G	A	20
39375878	2485	0.952	A	T	21	scaffold_2912_ref0019975	2	79	NA
							5	27
39377845	2398	0.956	C	T	34	scaffold_8833_ref0007475	no match		NA
39378341	6100	1	A	T	23	scaffold_4421_ref0024105	2	0-12	NA	NA
	6107	0.957	G	A	23		3	51
							4	0-12
							5	74, 89
39379167	760	0.948	A	G	20	scaffold_412_ref0039280	1	31	ATCG00560	photosystem II reaction center protein L
							2	85
							3	33-34
							5	0-3, 31-32, 47-52
39386501	2795	0.951	A	G	22	scaffold_17337_ref0016661	4	45	AT5G36230	ARM repeat superfamily protein
39387637	854	0.951	C	T	27	scaffold_1781_ref0029507	4	51, 65	NA	NA
							5	25, 26-27,
39388025	173	1	T	A	23	scaffold_5173_ref0008535	2	80	NA
							4	31
39388082	4491	0.962	G	A	28	scaffold_313_ref0002703	2	68-70, 81	NA
							4	50
							7	113
39388420	1521	0.957	T	C	23	scaffold_912_ref0038167	1	32	NA
	1522	0.955	G	A	22		3	40
	1634	1	C	T	20		4	66, 84-96
	1653	0.95	C	A	20		5	24-25
							6	59-60
							7	36-37
39388849	1781	0.952	A	C	21	scaffold_1376_ref0016001	3	38-39	NA
							4	28-29, 38-40
							5	31-32
39389015	402	0.963	T	G	27	scaffold_1411_ref0028315	3	50	NA
	440	0.952	A	G	21		4	51
	441	0.952	A	G	21		5	26, 26-27
	453	0.955	A	G	22
39389146	2304	0.97	C	T	33	scaffold_5159_ref0044428	4	64-65	NA
	2337	0.968	A	G	31		7	47-48
39390978	3563	0.952	G	T	21	scaffold_2454_ref0017005	1	33	NA
	3881	0.95	G	A	20		4	45, 55
							6	35-37
39395945	1663	0.963	A	G	27	scaffold_13611_ref0007694	no match		NA
	1922	1	A	G	21
	1930	1	T	C	20
39400405	3505	0.955	T	C	22	scaffold_2539_ref0027269	2	12	NA
	3527	0.962	A	G	21		7	57-61
39400728	3374	0.963	C	T	27	scaffold_4637_ref0024911	4	47	AT1G27040	Major facilitator superfamily protein
	3397	0.969	G	T	32
39400866	1050	0.95	C	T	24	scaffold_992_ref0044742	2	68-70	NA
39401430	10382	1	G	A	24	scaffold_3797_ref0047503	4	60-61	NA
							6	0
39401738	1436	0.964	G	C	28	scaffold_4612_ref0012181	3	50	NA
							4	56-58
							7	50
39401961	2340	0.952	C	T	21	scaffold_3680_ref0014693	3	36	NA
39402293	316	1	T	C	21	scaffold_1522_ref0018361	1	32	AT3G19090	RNA-binding protein
							2	12
39402790	3713	0.959	T	G	25	scaffold_61_ref0037359	1	23-25	AT1G69550	disease resistance protein (TIR-NBS-LRR class)
	3717	0.974	G	A	28
	3727	0.974	C	T	28
39405931	326	0.957	A	G	23	scaffold_2443_ref0047433	no match		NA
	347	0.949	G	T	31
39408604	3667	0.952	T	A	21	scaffold_3353_ref0014713	4	37-38	NA
							7	0-3
39409736	1218	1	C	G	20	scaffold_4612_ref0012181	3	50	NA
	1220	1	G	A	20		4	56-58
							7	50
39411356	6315	1	C	G	20	scaffold_7846_ref0005640	1	28-30	NA
							3	46-47
39413860	1742	1	T	G	23	scaffold_7846_ref0005640	1	28-30	NA
	1745	1	A	G	23		3	46-47
	2559	0.95	T	A	20
39413912	4159	1	A	G	32	scaffold_13611_ref0007694	no match		non
	4171	0.971	T	C	34
	4175	0.97	A	G	33
	4177	0.971	T	C	34
39414348	260	1	C	A	20	scaffold_441_ref0044603	2	73	AT2G30580	DREB2A-interacting protein 2
							4	25-27, 45
							5	17.5
39414378	554	0.95	T	G	20	scaffold_2898_ref0020634	2	97	NA
							6	60-61
39415794	2308	0.976	C	G	35	scaffold_5259_ref0040141	4	40	NA
	2310	0.976	A	G	38
39416188	3766	0.969	C	T	24	scaffold_3448_ref0010058	2	73, 96	NA
	3769	1	G	A	25
	3795	1	T	C	21
	3802	1	T	A	20
39416874	2646	0.98	A	T	26	scaffold_24919_ref0034207	no match		NA
39418012	2260	0.976	T	C	24	scaffold_2454_ref0017005	1	33	NA
	2314	0.96	G	A	25		4	45, 55
							6	35-37
39418064	1358	0.968	C	A	31	scaffold_29997_ref0027506	no match		NA
	2790	1	A	G	20
	2803	1	T	C	21
39418929*	1575	1	G	T	37	scaffold_10283_ref0029886	1	80-82	NA
							3	41-42
39419744	1518	1	T	G	33	scaffold_4612_ref0012181	3	50	NA
	2775	0.978	C	G	20		4	56-58
							7	50
39420287	945	0.969	C	T	25	scaffold_1946_ref0024984	no match		AT5G58220	transthyretin-like protein
	961	0.962	G	A	26
39420329*	5713	1	A	G	20	scaffold_22977_ref0033969	no match		NA
39420391	2956	0.95	G	T	20	scaffold_11382_ref0008351	3	50	NA
							4	40
39421305	1546	0.976	A	G	25	scaffold_289_ref0033873	1	33	NA
							2	79
							4	0-12
							5	26-27, 28, 43-44
							7	35-36, 50, 51, 56
39422105	4787	0.957	A	G	23	scaffold_13378_ref0003962	4	47	NA
	4788	0.958	C	T	24
	4792	0.958	G	A	24
39422135	900	0.963	G	A	22	scaffold_5302_ref0047903	4	40	NA
							5	9-11
39422278*	2892	1	A	G	28	scaffold_5590_ref0028878	3	28-29	NA
							4	45
39424951	5924	0.978	G	A	27	scaffold_1832_ref0004528	2	68-70	AT5G19390	Rho GTPase activation protein (RhoGAP) with PH domain
	5935	0.969	C	G	32		4	50, 53-54
39426315	3110	0.952	A	G	21	scaffold_4370_ref0033467	4	37-38	NA
	3118	0.955	G	A	22
	3119	0.955	T	G	22
39426422*	355	0.972	G	A	24	scaffold_10789_ref0004111	4	52-53	AT4G15920	Nodulin MtN3 family protein
39426540	10995	0.963	C	T	27	scaffold_3287_ref0010475	4	50, 62	AT3G07960	Phosphatidylinositol-4-phosphate 5-kinase family protein
							7	50
39428394	2691	1	G	A	23	scaffold_178_ref0043349	no match		NA	NA
39428577	4474	0.957	T	G	47	scaffold_12264_ref0028711	no match		AT2G36490	demeter-like 1
	4866	1	C	G	24
	5011	1	A	G	34
39428926	1318	0.952	C	T	30	scaffold_3197_ref0013401	1	32, 36	NA
							4	51, 60-61
39429029	1279	1	A	G	23	scaffold_18474_ref0008319	no match		NA
	1280	0.958	T	C	24
	1315	1	C	T	29
	1338	0.967	T	A	30
39430715	3966	0.95	C	A	20	scaffold_15624_ref0002182	2	0-12	AT5G23530	carboxyesterase 18
	3967	0.95	A	C	20		3	56, 57-58
	4031	1	T	A	22		4	47
	4032	1	A	T	22		7	113
39430750	1002	1	A	G	26	scaffold_3442_ref0010067	3	31, 32-33, 33, 60-61	AT3G52950	CBS / octicosapeptide/Phox/Bemp1 (PB1) domains-containing protein
	995	0.972	G	A	30		4	51
39430770*	8417	0.975	G	A	29	scaffold_5551_ref0005510	1	57-61	AT1G71140	MATE efflux family protein
							4	45, 64-65
39434248	1087	0.96	C	G	23	scaffold_5192_ref0021125	4	52	AT1G05720	selenoprotein family protein
	1094	1	G	A	23		5	26
39434368	1582	0.968	C	G	20	scaffold_253_ref0030176	1	13-17, 33-34	NA
	1597	0.963	T	A	20
	1611	0.958	A	G	21
	1623	0.96	G	A	22
39434505	3901	0.975	C	T	31	scaffold_13611_ref0007694	no match		NA
	3908	0.976	C	A	32
	3932	0.966	G	C	26
	4165	0.955	A	G	22
39434653	3790	1	A	G	32	scaffold_8968_ref0024895	4	40	NA
	3808	1	C	G	26
	3810	1	A	C	28
	3834	1	C	T	20
39434782	1550	0.949	T	G	39	scaffold_1783_ref0029509	4	22	AT2G43210	Ubiquitin-like superfamily protein
							6	52
							7	51
39435122	302	0.952	C	G	21	scaffold_460_ref0008786	4	34	NA
	307	0.952	G	T	21		7	50-51
39436369	2331	1	A	G	24	scaffold_137_ref0020075	1	13-17, 93-94	NA
	2359	1	T	A	27		2	81-82
							3	29-30, 39
							4	45
39436575	377	0.98	C	T	25	scaffold_1307_ref0035695	1	36	NA
							3	52-53, 60-61
							4	47
39438219	4385	1	A	T	23	scaffold_8553_ref0012314	7	49	NA
	4387	1	T	C	24
	4434	1	A	C	21
	4438	1	A	G	21
	4446	1	C	T	23
39439367	7689	0.96	T	C	21	scaffold_18621_ref0024579	2	81	NA	NA
	7933	0.946	T	C	20		3	60-61
							5	74
39440434	1901	0.966	G	A	29	scaffold_1148_ref0040344	1	32, 36	NA
	1906	0.966	T	A	29		3	53
	1910	0.967	T	C	30		7	56, 62-63
39440802	12028	0.966	G	A	25	scaffold_12383_ref0032691	3	0	AT1G47550	exocyst complex component sec3A
	12075	0.963	A	C	25		4	45
	12096	0.963	G	T	26
39440843	1965	0.962	T	G	21	scaffold_2703_ref0027943	1	32, 33	NA
	2046	0.963	A	G	20		2	79
	2057	0.964	C	T	22		4	45
	2077	0.955	G	C	21
	2091	0.96	T	C	25
	2095	0.966	C	A	25
